# Supplementary material for: Whole genome analysis of echinocandin non-susceptible Candida Glabrata clinical isolates: a multi-center study in China
Source: BMC Microbiol. 2023 Nov 16;23:341. doi: 10.1186/s12866-023-03105-3 (PMC10652494; doi:10.1186/s12866-023-03105-3)
Supplement: Supplementary file 1 — Supplementary Material 1 [file 12866_2023_3105_MOESM1_ESM.xlsx]

## Sheet: Table S1
Table S1. Clinical information of susceptible and non-susceptible isolates
	Non-susceptible (N=19)	Susceptible (N=1631)	P value
Median age (range)	63 (27-92)	68 (1-98)	0.85
Sex (Male : Female)	08:11:00	980:651	0.112
Department
ICU	1.81% (10/553)	98.19% (543/553)	0.076
Surgical ward	1.31% (7/535)	98.69% (528/535)	0.679
Internal medicine ward	0% (0/329)	100% (329/329)	0.058
Others	0.86% (2/233)	99.14% (231/233)	1
Specimen types
Blood	1.16% (9/774)	98.84% (765/774)	0.968
Ascites	2.14% (5/234)	97.86% (229/234)	0.232
Drainage	0.57% (1/174)	99.43% (173/174)	0.705
Others	0.85% (4/468)	99.15% (464/468)	0.477

## Sheet: Table S2
Table S2. clinical information of 54 whole genome sequenced isolates
ID	Sequence Types (STs)	Geographic region	Age (years)	Sex	Department	Date of isolation	Specimen types	Group	Anidulafungin (μg/mL)	Micafungin (μg/mL)	Caspofungin (μg/mL)
cgl_10	7	Shandong	25	F	Surgical ward	2017.09.04	Blood	Susceptible	0.03	0.015	0.06
cgl_103	10	Jiangsu	67	M	Surgical ward	2016.09.14	Blood	Susceptible	0.03	<0.008	0.03
cgl_107	22	Jiangsu	34	M	Surgical ward	2015.03.11	Blood	Non-susceptible	1	0.25	1
cgl_113	7	Zhejiang	71	F	Surgical ward	2014.08.06	Blood	Susceptible	0.03	<0.008	0.03
cgl_114	3	Zhejiang	64	M	ICU	2016.01.05	Pleural fluid	Susceptible	0.03	<0.008	0.03
cgl_115	10	Zhejiang	77	M	ICU	2016.05.09	Pleural fluid	Non-susceptible	0.06	0.015	0.25
cgl_116	3	Beijing	66	M	Surgical ward	2014.12.08	Ascites	Non-susceptible	0.06	0.03	0.25
cgl_117	7	Beijing	65	M	Internal medicine ward	2015.02.11	Catheter	Susceptible	0.03	0.015	0.06
cgl_118	7	Beijing	80	F	ICU	2017.01.06	Blood	Non-susceptible	4	>8	>8
cgl_119	7	Beijing	63	F	ICU	2017.08.28	Ascites	Non-susceptible	0.03	<0.008	0.25
cgl_120	7	Beijing	68	M	Surgical ward	2019.04.06	Blood	Susceptible	0.03	0.015	0.06
cgl_121	7	Beijing	91	M	Internal medicine ward	2019.04.22	Bronchoalveolar lavage fluid	Susceptible	0.12	<0.008	0.12
cgl_122	45	Beijing	47	F	Internal medicine ward	2019.05.26	Blood	Susceptible	<0.015	0.015	0.015
cgl_123	7	Tianjing	92	M	ICU	2015.01.20	Blood	Non-susceptible	0.5	0.12	0.25
cgl_124	19	Tianjing	69	M	Surgical ward	2016.07.15	Blood	Susceptible	0.03	0.015	0.03
cgl_125	10	Tianjing	89	M	Internal medicine ward	2017.01.04	Blood	Susceptible	0.06	0.015	0.06
cgl_13	7	Shandong	39	M	Surgical ward	2019.11.01	Blood	Non-susceptible	0.12	0.015	0.25
cgl_130	7	Chongqin	87	M	ICU	2014.08.14	Blood	Susceptible	0.03	0.015	0.06
cgl_131	7	Chongqin	49	F	Surgical ward	2015.12.08	Blood	Susceptible	0.03	<0.008	0.06
cgl_132	7	Chongqin	92	M	ICU	2019.04.05	Blood	Susceptible	0.06	0.015	0.12
cgl_139	7	Hubei	53	F	Surgical ward	2015.06.05	Blood	Susceptible	0.06	0.015	0.12
cgl_14	43	Guangdong	63	F	ICU	2014.12.08	Ascites	Non-susceptible	0.12	0.03	0.5
cgl_140	19	Hubei	67	F	ICU	2015.09.02	Ascites	Susceptible	0.06	0.015	0.12
cgl_15	203	Guangdong	10	M	ICU	2015.08.04	Drainage	Susceptible	0.03	<0.008	0.03
cgl_162	22	Jilin	82	F	ICU	2014.09.15	Drainage	Susceptible	0.06	0.015	0.06
cgl_163	55	Jilin	50	F	Surgical ward	2014.09.17	Blood	Susceptible	0.12	0.015	0.06
cgl_17	19	Guangdong	68	M	Surgical ward	2016.02.15	Drainage	Susceptible	0.03	0.015	0.06
cgl_178	3	Chongqin	67	F	ICU	2017.01.19	Catheter	Non-susceptible	4	4	>8
cgl_179	7	Jilin	54	F	ICU	2015.07.20	Ascites	Non-susceptible	0.12	0.5	0.12
cgl_180	7	Xinjiang	80	F	Internal medicine ward	2017.12.05	Blood	Susceptible	0.12	≤0.008	0.06
cgl_181	7	Xinjiang	80	F	ICU	2017.12.26	Blood	Non-susceptible	1	2	2
cgl_182	7	Hubei	27	F	Surgical ward	2014.11.05	Blood	Non-susceptible	2	1	1
cgl_183	7	Zhejiang	57	F	ICU	2017.03.16	Blood	Non-susceptible	0.25	0.12	1
cgl_21	19	Guangdong	75	M	ICU	2016.07.11	Drainage	Susceptible	0.03	0.015	0.06
cgl_22	7	Guangdong	44	M	Surgical ward	2016.04.08	Drainage	Non-susceptible	1	0.5	1
cgl_23	19	Guangdong	45	M	Surgical ward	2019.02.25	Drainage	Susceptible	0.06	0.015	0.12
cgl_35	7	Zhejiang	50	M	Surgical ward	2015.03.04	Blood	Susceptible	0.03	0.015	0.06
cgl_36	7	Zhejiang	31	F	Surgical ward	2018.01.25	Ascites	Susceptible	0.06	0.015	0.06
cgl_37	55	Zhejiang	31	F	Surgical ward	2018.05.22	Ascites	Non-susceptible	1	0.12	0.25
cgl_38	3	Beijing	28	F	Internal medicine ward	2014.11.18	Blood	Susceptible	0.03	<0.008	0.06
cgl_39	7	Beijing	53	F	Outpatient/emergency	2015.01.18	Blood	Susceptible	<0.015	<0.008	0.03
cgl_40	7	Beijing	90	M	ICU	2019.08.01	Blood	Non-susceptible	0.5	0.25	1
cgl_54	10	Chongqin	72	F	Surgical ward	2014.11.24	Catheter	Susceptible	0.06	0.015	0.06
cgl_55	208	Chongqin	47	F	Internal medicine ward	2015.06.08	Discharge	Susceptible	0.03	<0.008	0.06
cgl_56	N1	Chongqin	40	F	Outpatient/emergency	2015.12.07	Discharge	Non-susceptible	0.03	<0.008	0.25
cgl_57	7	Chongqin	44	F	Surgical ward	2016.02.23	Pus	Non-susceptible	0.06	0.015	0.25
cgl_67	7	Beijing	87	M	Internal medicine ward	2015.04.18	Blood	Susceptible	0.12	0.015	0.03
cgl_69	3	Beijing	90	M	Surgical ward	2016.01.08	Drainage	Susceptible	0.03	0.015	0.06
cgl_8	7	Shandong	73	M	ICU	2015.06.01	Blood	Susceptible	0.03	0.015	0.06
cgl_86	7	Zhejiang	77	M	Internal medicine ward	2014.12.15	Blood	Susceptible	<0.015	<0.008	0.03
cgl_88	7	Zhejiang	90	M	Outpatient/emergency	2017.01.13	Blood	Non-susceptible	0.5	0.12	0.25
cgl_89	10	Zhejiang	91	M	ICU	2018.12.04	Blood	Susceptible	0.03	0.015	0.03
cgl_90	7	Xinjiang	39	F	ICU	2015.04.17	Blood	Susceptible	0.03	0.015	0.06
cgl_97	10	Jiangsu	71	M	Internal medicine ward	2016.05.24	Blood	Susceptible	0.03	<0.008	0.03

## Sheet: Table S3
Table S3. GO annotations of common evolved genes between echinocandin-resistant and echinocandin-susceptible isolats
Geneid	GO biological process annotation(s)
CAGL0H01375g	Sphingolipid biosynthetic process, ascospore formation, fatty acid biosynthetic process, hyphal growth, mannosyl-inositol phosphorylceramide metabolic process
CAGL0J07480g	Chitin biosynthetic process, division septum assembly
CAGL0M13321g	Endoplasmic reticulum to Golgi vesicle-mediated transport, fungal-type cell wall organization, protein retention in Golgi apparatus
CAGL0C03201g	ascospore-type prospore membrane formation, late endosome to vacuole transport, mitochondrion organization, protein retention in Golgi apparatus, protein targeting to vacuole, regulation of inclusion body assembly
CAGL0E01353g	zinc ion import across plasma membrane
CAGL0F07909g	DNA-templated transcription, regulation of DNA-templated transcription
CAGL0E04312g	positive regulation of transcription by RNA polymerase II
CAGL0D03630g	7-methylguanosine mRNA capping, polynucleotide dephosphorylation, positive regulation of protein localization to nucleus, positive regulation of transcription elongation by RNA polymerase II
CAGL0M13607g	establishment of mitotic spindle orientation, nuclear migration
CAGL0M02145g	7-methylguanosine RNA capping, RNA methylation, meiotic cell cycle, nucleologenesis, regulation of telomere maintenance via telomerase
CAGL0J09218g	G1/S transition of mitotic cell cycle, G2/M transition of mitotic cell cycle, SCF-dependent proteasomal ubiquitin-dependent protein catabolic process, ubiquitin-dependent protein catabolic process
CAGL0H07007g	proteasomal ubiquitin-independent protein catabolic process, proteasome-mediated ubiquitin-dependent protein catabolic process
CAGL0L02827g	inactivation of MAPK activity, maintenance of protein location in nucleus, peptidyl-tyrosine dephosphorylation, regulation of sporulation
CAGL0M11990g	regulation of cyclin-dependent protein serine/threonine kinase activity, regulation of transcription involved in G1/S transition of mitotic cell cycle, traversing start control point of mitotic cell cycle, vacuole fusion, non-autophagic, vacuole organization
CAGL0K05313g	mitochondrial translation, histidyl-tRNA aminoacylation
CAGL0L11814g	endocytosis, establishment or maintenance of cell polarity, glycolipid translocation, intracellular protein transport, monoatomic cation transport, phospholipid translocation, response to pheromone triggering conjugation with cellular fusion
CAGL0G07175g	DNA integration, RNA-templated DNA biosynthetic process
CAGL0H07645g	homologous chromosome pairing at meiosis, positive regulation of protein sumoylation, reciprocal meiotic recombination, synaptonemal complex assembly
CAGL0I09130g	response to amino acid
CAGL0H07821g	protein export from nucleus, snRNA import into nucleus
CAGL0J06534g	mRNA export from nucleus, mRNA export from nucleus in response to heat stress, nuclear pore organization, protein import into nucleus, regulation of G2/M transition of mitotic cell cycle
CAGL0L01507g	mRNA splicing, via spliceosome, spliceosomal complex assembly
CAGL0C04763g	ND (none determined)
CAGL0C00781g	ND (none determined)
CAGL0G06182g	ND (none determined)
CAGL0I10147g	ND (none determined)
